# Supplementary material for: ﻿Middletonia tiepiana (Gesneriaceae), a new species from southern Vietnam
Source: PhytoKeys. 2025 Dec 12;267:361–71. doi: 10.3897/phytokeys.267.169576 (PMC12717518; doi:10.3897/phytokeys.267.169576)
Supplement: XML Treatment for Middletonia tiepiana [file phytokeys.267.169576-treatment1.xml]

<!DOCTYPE tp:taxon-treatment
  PUBLIC "-//TaxonX//DTD Taxonomic Treatment Publishing DTD v0 20100105//EN" "tax-treatment-NSO.dtd">
<tp:taxon-treatment xmlns:tp="http://www.plazi.org/taxpub"><tp:treatment-meta><kwd-group><label>Taxon classification</label><kwd>
              <named-content content-type="kingdom">Plantae</named-content>
            </kwd><kwd>
              <named-content content-type="order">Lamiales</named-content>
            </kwd><kwd>
              <named-content content-type="family">Gesneriaceae</named-content>
            </kwd></kwd-group><mixed-citation publication-type="journal"><person-group><name><surname>Nguyen</surname><given-names>Tran Quoc Trung</given-names></name><name><surname>Nguyen</surname><given-names>Hieu Cuong</given-names></name><name><surname>Nguyen-Le</surname><given-names>Xuan Bach</given-names></name><name><surname>Tran</surname><given-names>Cong Luan</given-names></name><name><surname>Nguyen</surname><given-names>Thanh Trung</given-names></name><name><surname>Luu</surname><given-names>Hong Truong</given-names></name></person-group><article-title>﻿<italic><tp:taxon-name><tp:taxon-name-part taxon-name-part-type="genus" reg="Middletonia">Middletonia</tp:taxon-name-part> <tp:taxon-name-part taxon-name-part-type="species" reg="tiepiana">tiepiana</tp:taxon-name-part></tp:taxon-name></italic> (<tp:taxon-name><tp:taxon-name-part taxon-name-part-type="family">Gesneriaceae</tp:taxon-name-part></tp:taxon-name>), a new species from southern Vietnam</article-title><source>PhytoKeys</source><day>12</day><month>12</month><year>2025</year><volume>267</volume><fpage>361</fpage><lpage>371</lpage><pub-id pub-id-type="doi">10.3897/phytokeys.267.169576</pub-id></mixed-citation></tp:treatment-meta><tp:nomenclature><label>﻿</label><tp:taxon-name><object-id xmlns:xlink="http://www.w3.org/1999/xlink" content-type="arpha" xlink:type="simple">61822382-3D4D-58B1-84F8-2C599E18B58B</object-id>
            <tp:taxon-name-part taxon-name-part-type="genus" reg="Middletonia">Middletonia</tp:taxon-name-part>
            <tp:taxon-name-part taxon-name-part-type="species" reg="tiepiana">tiepiana</tp:taxon-name-part>
            <object-id xmlns:xlink="http://www.w3.org/1999/xlink" content-type="ipni" xlink:type="simple">urn:lsid:ipni.org:names:77373283-1</object-id>
          </tp:taxon-name><tp:taxon-authority>Luu, X.B.Nguyen-Le &amp; T.Q.T.Nguyen</tp:taxon-authority><tp:taxon-status xmlns:xlink="http://www.w3.org/1999/xlink" xlink:type="simple">sp. nov.</tp:taxon-status><xref ref-type="fig" rid="F1">Fig. 1</xref></tp:nomenclature><tp:treatment-sec sec-type="material" id="SECID0E6MAC"><title>Type.</title><p>Vietnam. Khanh Hoa Province, Nui Chua National Park, coordinates <named-content xmlns:xlink="http://www.w3.org/1999/xlink" content-type="dwc:verbatimCoordinates" xlink:type="simple"><named-content content-type="geo-json" specific-use="{&#34;type&#34;:&#34;Point&#34;,&#34;coordinates&#34;:[109.186111,11.708333]}" id="NCID0EINAC" xlink:type="simple">11°42'30"N, 109°11'10"E</named-content></named-content>, 100 m in elevation, 24 December 2024, <italic>Luu Hong Truong, Nguyen Hieu Cuong Cu-2024-073</italic> (holotype SGN! [SGN007460]; isotypes PHH!, BKF!, SGN! [SGN007459, SGN007462]).</p></tp:treatment-sec><tp:treatment-sec sec-type="diagnosis" id="SECID0EPNAC"><title>Diagnosis.</title><p><italic><tp:taxon-name><tp:taxon-name-part taxon-name-part-type="genus" reg="Middletonia">Middletonia</tp:taxon-name-part> <tp:taxon-name-part taxon-name-part-type="species" reg="tiepiana">tiepiana</tp:taxon-name-part></tp:taxon-name></italic> is morphologically most similar to <italic><tp:taxon-name><tp:taxon-name-part taxon-name-part-type="genus" reg="Middletonia">M.</tp:taxon-name-part> <tp:taxon-name-part taxon-name-part-type="species" reg="evrardii">evrardii</tp:taxon-name-part></tp:taxon-name></italic> in its short caulescent habit, leaf shape, violet-blue corolla, floral structure, and twisted capsules, but differs by its smaller leaves (3.5–7 × 2.5–4 cm vs. 5–10 × 4–7 cm in <italic><tp:taxon-name><tp:taxon-name-part taxon-name-part-type="genus" reg="Middletonia">M.</tp:taxon-name-part> <tp:taxon-name-part taxon-name-part-type="species" reg="evrardii">evrardii</tp:taxon-name-part></tp:taxon-name></italic>), petiole densely brown tomentose and not interpetiolar ridged (vs. glabrescent, interpetiolar ridged), inflorescences with shorter peduncles (8–15 cm vs. 15–30 cm), linear bracts ca. 0.4 mm long (vs. lanceolate bracts 3–4 mm long), much shorter calyx lobes (1–1.4 mm vs. 3–4 mm), a corolla with a shorter tube (ca. 1 mm vs. 2 mm) and smaller lobes (4.6–6 × 3.7–4 mm vs. 6–7 × 5 mm), free and glandular anthers that are dehiscent by apical pores (vs. apically convergent, glabrous, dehiscent by longitudinal slits), smaller fruits (7.5–13 mm vs. 15–20 mm) and occurrence on semi-arid sandstone substrates (vs. moist granite rock).</p></tp:treatment-sec><tp:treatment-sec sec-type="description" id="SECID0EWOAC"><title>Description.</title><p>Rhizomatous, perennial, shortly caulescent herb. Stem 3–7.5 cm tall. Leaves 7–10, tightly congested at the apex of stem, sub-opposite; petioles 1–4 cm long, densely brown tomentose; blades 3.5–7 × 2.5–4 cm, ovate or elliptic; apex obtuse to rounded; base obtuse, often oblique; margin irregularly crenate to crenulate; adaxially dark green and hispid; abaxially brown woolly with matted, interwoven long hairs, darker brown along the veins; venation impressed adaxially and prominent abaxially; secondary veins 5–7-paired, brochidodromous; tertiary venation clearly visible and reticulate. Inflorescence 2–3, axillary, compound cyme with numerous flowers, reddish brown tomentose, longer than the subtending leaf; peduncles 8–10 cm long, 1.5 mm in diameter; bracts linear, ca. 0.4 mm long, abaxially glandular; pedicels 1–13 mm long, tomentose. Calyx green, 5-lobed, tomentose and glandular outside; tube ca. 0.2 mm long; lobes narrowly triangular, 1–1.4 mm long, apex acute. Corolla almost flat-faced, ca. 1.35 × 1.3 cm, slightly bilabiate, sparsely glandular outside; tube short, ca. 1 mm long, deep blue-violet with a white base; lips deep blue-violet; upper lip ca. 5.1 × 7.2 mm, 2-lobed, lobes oblong to elliptic, ca. 4.7 × 3.7 mm; lower lip ca. 8 × 11 mm, 3-lobed, lobes oblong to elliptic, middle lobe ca. 4.6 × 3.8 mm, lateral lobes ca. 6 × 3.8–4 mm. Stamens 2, inserted at base of lower lip; filaments white, ca. 3 × 0.5 mm, straight, slightly curved at apex; anthers ovate, basifixed, yellow, ca. 2.2 × 1.8 mm, glandular, free, dehiscing by apical pores; pollen yellow; staminodes absent. Ovary pale green, ca. 2.2 mm long, 0.9 mm in diameter, densely covered with minuscule glands; ovules numerous, white; style 4.5–5.4 mm long, 0.3 mm in diameter, white, glabrous, straight; stigma capitate, white turning brown, slightly bilabiate, densely papillose. Capsule green, 7.5–13 mm long, 1.6–1.8 mm in diameter, densely glandular, 4-ridged, twisted, with persistent style. Seeds ovoid, 0.3–0.4 mm long, 0.15–0.18 mm in diameter.</p><fig id="F1" position="float" orientation="portrait"><object-id xmlns:xlink="http://www.w3.org/1999/xlink" content-type="doi" xlink:type="simple">10.3897/phytokeys.267.169576.figure1</object-id><object-id xmlns:xlink="http://www.w3.org/1999/xlink" content-type="arpha" xlink:type="simple">B31EF7F8-4314-50DD-AC80-0721866B1C81</object-id><label>Figure 1.</label><caption><p><italic><tp:taxon-name><tp:taxon-name-part taxon-name-part-type="genus" reg="Middletonia">Middletonia</tp:taxon-name-part> <tp:taxon-name-part taxon-name-part-type="species" reg="tiepiana">tiepiana</tp:taxon-name-part></tp:taxon-name></italic>. <bold>A.</bold> Plant in situ; <bold>B.</bold> Leaves, adaxial and abaxial surfaces; <bold>C.</bold> Leaf, close-up of adaxial surface; <bold>D.</bold> Leaf, close-up of abaxial surface; <bold>E.</bold> Inflorescences; <bold>F.</bold> Bract; <bold>G.</bold> Flower, front view; <bold>H.</bold> Flower, dorsal view; <bold>I.</bold> Flower, side view; <bold>J.</bold> Stamens; <bold>K.</bold> Calyx &amp; pistil; <bold>L.</bold> Close-up of stigma (dried); <bold>M.</bold> Cross-section of ovary; <bold>N.</bold> Fruit (immature); <bold>O.</bold> Cross-section of immature fruit.</p></caption><graphic xmlns:xlink="http://www.w3.org/1999/xlink" xlink:href="phytokeys-267-361_article-169576__-g001.jpg" position="float" orientation="portrait" xlink:type="simple" id="oo_1491297.jpg"><uri content-type="original_file" xlink:type="simple">https://binary.pensoft.net/fig/1491297</uri></graphic></fig></tp:treatment-sec><tp:treatment-sec sec-type="etymology" id="SECID0ESAAE"><title>Etymology.</title><p>The species is named in honor of Mr. Tran Van Tiep, Director of Nui Chua National Park, in recognition of his outstanding contributions to the conservation and stewardship of the park’s unique biodiversity.</p></tp:treatment-sec><tp:treatment-sec sec-type="material" id="SECID0EXAAE"><title>Additional specimens examined.</title><p><bold><italic><tp:taxon-name><tp:taxon-name-part taxon-name-part-type="genus" reg="Middletonia">Middletonia</tp:taxon-name-part> <tp:taxon-name-part taxon-name-part-type="species" reg="evrardii">evrardii</tp:taxon-name-part></tp:taxon-name></italic>.</bold> Vietnam, Lam Dong, Pongour pres Dijring [Di Linh], 24 August 1924, <italic>Evrard 1177</italic> (lectotype P, barcode [P00622885 photo seen]; isolectotypes P [P00556499 photo seen], [P00606306 photo seen, designated here). Vietnam. Lam Dong Province, Duc Trong ward, Pongour Water Fall, coordinates <named-content xmlns:xlink="http://www.w3.org/1999/xlink" content-type="dwc:verbatimCoordinates" xlink:type="simple"><named-content content-type="geo-json" specific-use="{&#34;type&#34;:&#34;Point&#34;,&#34;coordinates&#34;:[108.443333,12.160556]}" id="NCID0EQBAE" xlink:type="simple">12°09'38"N, 108°26'36"E</named-content></named-content>, 821 m in elevation, 24 October, 2025; <italic>Nguyen Tran Quoc Trung NTQT-1010</italic> (SGN [SGN034025!, SGN034026!, SGN034027!]). <bold><italic><tp:taxon-name><tp:taxon-name-part taxon-name-part-type="genus" reg="Middletonia">Middletonia</tp:taxon-name-part> <tp:taxon-name-part taxon-name-part-type="species" reg="tiepiana">tiepiana</tp:taxon-name-part></tp:taxon-name></italic>.</bold> Vietnam. Khanh Hoa Province, Nui Chua National Park, coordinates <named-content xmlns:xlink="http://www.w3.org/1999/xlink" content-type="dwc:verbatimCoordinates" xlink:type="simple"><named-content content-type="geo-json" specific-use="{&#34;type&#34;:&#34;Point&#34;,&#34;coordinates&#34;:[109.191944,11.705556]}" id="NCID0EHCAE" xlink:type="simple">11°42'20"N, 109°11'31"E</named-content></named-content>, 90 m in elevation, 01 October 2025, <italic>Luu Hong Truong &amp; Nguyen Thanh Trung Luu 3001</italic> (paratypes SGN! [SGN034003, SGN034004, SGN034005], VNMN!, HN!).</p></tp:treatment-sec><tp:treatment-sec sec-type="Vernacular name" id="SECID0EOCAE"><title>Vernacular name.</title><p><italic>Song bế Tiếp</italic> (Vietnamese).</p></tp:treatment-sec><tp:treatment-sec sec-type="phenology" id="SECID0EWCAE"><title>Phenology.</title><p>Flowering and fruiting observed from October to January.</p></tp:treatment-sec><tp:treatment-sec sec-type="distribution" id="SECID0E2CAE"><title>Distribution and ecology.</title><p><italic><tp:taxon-name><tp:taxon-name-part taxon-name-part-type="genus" reg="Middletonia">Middletonia</tp:taxon-name-part> <tp:taxon-name-part taxon-name-part-type="species" reg="tiepiana">tiepiana</tp:taxon-name-part></tp:taxon-name></italic> is currently known only from Nui Chua National Park, Khanh Hoa Province, southern Vietnam. The species was discovered growing in crevices of sandstone-mixed soils within coastal semi-arid forest – a habitat characterized by prolonged seasonal drought, intense solar radiation, and sparse canopy cover. The region receives an average annual rainfall of less than 800 mm, concentrated primarily between late September and mid-December. This area lies within the “Southern Vietnam Lowland Dry Forests” ecoregion, considered the most arid and ecologically distinctive ecosystem in Vietnam, and across Southeast Asia (<xref ref-type="bibr" rid="B14">Thai 1999</xref>; <xref ref-type="bibr" rid="B19">Wikramanayake et al. 2002</xref>). The vegetation at the collection site is dominated by drought-adapted species such as <italic><tp:taxon-name><tp:taxon-name-part taxon-name-part-type="genus" reg="Strychnos">Strychnos</tp:taxon-name-part> <tp:taxon-name-part taxon-name-part-type="species" reg="nux-vomica">nux-vomica</tp:taxon-name-part></tp:taxon-name></italic>, <italic><tp:taxon-name><tp:taxon-name-part taxon-name-part-type="genus" reg="Buchanania">Buchanania</tp:taxon-name-part> <tp:taxon-name-part taxon-name-part-type="species" reg="reticulata">reticulata</tp:taxon-name-part></tp:taxon-name></italic>, <italic><tp:taxon-name><tp:taxon-name-part taxon-name-part-type="genus" reg="Diospyros">Diospyros</tp:taxon-name-part> <tp:taxon-name-part taxon-name-part-type="species" reg="mun">mun</tp:taxon-name-part></tp:taxon-name></italic>, <italic><tp:taxon-name><tp:taxon-name-part taxon-name-part-type="genus" reg="Milletia">Milletia</tp:taxon-name-part></tp:taxon-name></italic> sp., <italic><tp:taxon-name><tp:taxon-name-part taxon-name-part-type="genus" reg="Morinda">Morinda</tp:taxon-name-part> <tp:taxon-name-part taxon-name-part-type="species" reg="cochinchinensis">cochinchinensis</tp:taxon-name-part></tp:taxon-name></italic>, <italic>Terminalia chebula</italic>, and <italic><tp:taxon-name><tp:taxon-name-part taxon-name-part-type="genus" reg="Spondias">Spondias</tp:taxon-name-part> <tp:taxon-name-part taxon-name-part-type="species" reg="pinnata">pinnata</tp:taxon-name-part></tp:taxon-name></italic>. This sandstone-based coastal dry forest represents a unique habitat within the known distribution of <italic><tp:taxon-name><tp:taxon-name-part taxon-name-part-type="genus" reg="Middletonia">Middletonia</tp:taxon-name-part></tp:taxon-name></italic>, and may serve as a relictual refugium for <tp:taxon-name><tp:taxon-name-part taxon-name-part-type="family">Gesneriaceae</tp:taxon-name-part></tp:taxon-name> lineages adapted to xeric conditions. The distribution of <italic><tp:taxon-name><tp:taxon-name-part taxon-name-part-type="genus" reg="Middletonia">M.</tp:taxon-name-part> <tp:taxon-name-part taxon-name-part-type="species" reg="tiepiana">tiepiana</tp:taxon-name-part></tp:taxon-name></italic> appears to be restricted to this specialized ecosystem.</p></tp:treatment-sec><tp:treatment-sec sec-type="Preliminary IUCN conservation status" id="SECID0ELGAE"><title>Preliminary IUCN conservation status.</title><p>Data Deficient (<xref ref-type="bibr" rid="B2">IUCN Standards and Petitions Subcommittee 2024</xref>). The species appears to be rare, with only two small populations observed at the type locality. Its actual distribution and population size remain unknown, though it may occur in similar habitats south of Nui Chua National Park. Further field surveys are required to determine its full extent and conservation status. Although the known population lies within a protected area, the species’ narrow ecological niche and limited population size render it highly vulnerable to stochastic events and habitat shifts. Conservation measures should prioritize in situ protection, including regular monitoring of known individuals and habitat management to mitigate anthropogenic pressures. Ex situ conservation, such as seed banking and cultivation trials, may be considered to safeguard against potential extinction</p></tp:treatment-sec><tp:treatment-sec sec-type="Taxonomic notes" id="SECID0EVGAE"><title>Taxonomic notes.</title><p><italic><tp:taxon-name><tp:taxon-name-part taxon-name-part-type="genus" reg="Middletonia">Middletonia</tp:taxon-name-part> <tp:taxon-name-part taxon-name-part-type="species" reg="evrardii">evrardii</tp:taxon-name-part></tp:taxon-name></italic> was first described as <italic><tp:taxon-name><tp:taxon-name-part taxon-name-part-type="genus" reg="Boea">Boea</tp:taxon-name-part> <tp:taxon-name-part taxon-name-part-type="species" reg="evrardii">evrardii</tp:taxon-name-part></tp:taxon-name></italic><xref ref-type="bibr" rid="B7">Pellegrin (1930)</xref>, based on <italic>Evrard 1177</italic> (P) collected at Pongour Waterfall near Di Linh, Lam Dong Province, in the Central Highlands of Vietnam. Pellegrin characterized the species as a short-stemmed herb with opposite oblong leaves, violet corolla, and strongly twisted capsules. Examination of the scanned type specimens (JSTOR Global Plants 2025) and our field observations confirm that its leaf blades are variable (elliptic, elliptic to obovate) rather than oblong, and petioles are glabrescent with interpetiolar ridges (Fig. <xref ref-type="fig" rid="F2">2</xref>). The type locality is situated on moist granite outcrops, not limestone as originally noted by Evrard.</p><fig id="F2" position="float" orientation="portrait"><object-id xmlns:xlink="http://www.w3.org/1999/xlink" content-type="doi" xlink:type="simple">10.3897/phytokeys.267.169576.figure2</object-id><object-id xmlns:xlink="http://www.w3.org/1999/xlink" content-type="arpha" xlink:type="simple">F5D225C3-AFD8-5645-862C-F295A0EC0574</object-id><label>Figure 2.</label><caption><p>Comparison of <italic><tp:taxon-name><tp:taxon-name-part taxon-name-part-type="genus" reg="Middletonia">Middletonia</tp:taxon-name-part> <tp:taxon-name-part taxon-name-part-type="species" reg="tiepiana">tiepiana</tp:taxon-name-part></tp:taxon-name></italic> (<bold>A–C</bold>) and <italic><tp:taxon-name><tp:taxon-name-part taxon-name-part-type="genus" reg="Middletonia">M.</tp:taxon-name-part> <tp:taxon-name-part taxon-name-part-type="species" reg="evrardii">evrardii</tp:taxon-name-part></tp:taxon-name></italic> (<bold>D–F</bold>). <bold>A.</bold> Habitat. <bold>B.</bold> Interpetiolar ridge. <bold>C.</bold> Fruits.</p></caption><graphic xmlns:xlink="http://www.w3.org/1999/xlink" xlink:href="phytokeys-267-361_article-169576__-g002.jpg" position="float" orientation="portrait" xlink:type="simple" id="oo_1491298.jpg"><uri content-type="original_file" xlink:type="simple">https://binary.pensoft.net/fig/1491298</uri></graphic></fig><p><xref ref-type="bibr" rid="B20">Xu et al. (2008)</xref> later broadened the circumscription of <italic><tp:taxon-name><tp:taxon-name-part taxon-name-part-type="genus" reg="Paraboea">Paraboea</tp:taxon-name-part> <tp:taxon-name-part taxon-name-part-type="species" reg="evrardii">evrardii</tp:taxon-name-part></tp:taxon-name></italic> (now <italic><tp:taxon-name><tp:taxon-name-part taxon-name-part-type="genus" reg="Middletonia">M.</tp:taxon-name-part> <tp:taxon-name-part taxon-name-part-type="species" reg="evrardii">evrardii</tp:taxon-name-part></tp:taxon-name></italic>) by including several historical collections from central and south-central Vietnam, though without detailed morphological comparison to the type. Among these, <italic>Hayata 738</italic> (P [P00634329], Da Ban, Quang Ngai Province, 18 June 1921) was reassigned from <tp:taxon-name><tp:taxon-name-part taxon-name-part-type="genus" reg="Boea">Boea</tp:taxon-name-part> <tp:taxon-name-part taxon-name-part-type="species" reg="multiflora">multiflora</tp:taxon-name-part> <tp:taxon-name-part taxon-name-part-type="authority">R.Br.</tp:taxon-name-part> <tp:taxon-name-part taxon-name-part-type="infraspecific-rank">var.</tp:taxon-name-part> <tp:taxon-name-part taxon-name-part-type="variety" reg="villosa">villosa</tp:taxon-name-part></tp:taxon-name> Pellegrin to <italic><tp:taxon-name><tp:taxon-name-part taxon-name-part-type="genus" reg="Paraboea">P.</tp:taxon-name-part> <tp:taxon-name-part taxon-name-part-type="species" reg="evrardii">evrardii</tp:taxon-name-part></tp:taxon-name></italic>. Our examination of <italic>Hayata 738</italic> via a scanned image (JSTOR Global Plants 2025) reveals notable differences from the type, supporting Xu et al.’s suggestion that “the status of this taxon may need to be reviewed in the future with more collections.” <italic>Hayata 738</italic> bears leaves that are basally attenuate and proportionally narrower than those of the types (<italic>Evrard 1177</italic>, P [P00622885, P00556499, P00606306]), which are basally oblique and obtuse, broader and often nearly as wide as long. Both surfaces are densely pubescent, with the abaxial side covered by a very thick, dark-brown matted indumentum – among the densest observed in the genus. Petioles are shorter (2–4 cm vs. 3–8 cm). Inflorescences have shorter peduncles (10–15 cm vs. 25–30 cm) but longer axes (1.5–2.5 cm) and pedicels (ca. 1 cm), with smaller calyx lobes. The extremely thick indumentum may reflect adaptation to drier, more exposed microhabitats. These observations align with <xref ref-type="bibr" rid="B7">Pellegrin’s (1930)</xref> notes that <tp:taxon-name><tp:taxon-name-part taxon-name-part-type="genus" reg="Boea">B.</tp:taxon-name-part> <tp:taxon-name-part taxon-name-part-type="species" reg="multiflora">multiflora</tp:taxon-name-part> <tp:taxon-name-part taxon-name-part-type="infraspecific-rank">var.</tp:taxon-name-part> <tp:taxon-name-part taxon-name-part-type="variety" reg="villosa">villosa</tp:taxon-name-part></tp:taxon-name> is characterized with lanceolate leaves, less obtuse, densely woolly even between the veins. Although <italic>Hayata 738</italic> shares certain vegetative traits with <italic><tp:taxon-name><tp:taxon-name-part taxon-name-part-type="genus" reg="Middletonia">M.</tp:taxon-name-part> <tp:taxon-name-part taxon-name-part-type="species" reg="tiepiana">tiepiana</tp:taxon-name-part></tp:taxon-name></italic>, it differs markedly in leaf shape, indumentum density, floral proportions, and capsule size, and was collected from a more humid montane granite habitat. These differences indicate that <italic>Hayata 738</italic> does not represent <italic><tp:taxon-name><tp:taxon-name-part taxon-name-part-type="genus" reg="Middletonia">M.</tp:taxon-name-part> <tp:taxon-name-part taxon-name-part-type="species" reg="tiepiana">tiepiana</tp:taxon-name-part></tp:taxon-name></italic> nor <italic><tp:taxon-name><tp:taxon-name-part taxon-name-part-type="genus" reg="Middletonia">M.</tp:taxon-name-part> <tp:taxon-name-part taxon-name-part-type="species" reg="evrardii">evrardii</tp:taxon-name-part></tp:taxon-name></italic> s.str., but rather a morphological and ecological variant within the <italic><tp:taxon-name><tp:taxon-name-part taxon-name-part-type="genus" reg="Middletonia">M.</tp:taxon-name-part> <tp:taxon-name-part taxon-name-part-type="species" reg="evrardii">evrardii</tp:taxon-name-part></tp:taxon-name></italic> complex.</p><p>Three additional specimens cited by <xref ref-type="bibr" rid="B20">Xu et al. (2008)</xref> – <italic>D’Alleizette s.n.</italic> (Phan Rang, Ninh Thuan Province, June 1909; L), <italic>Poilane 20888</italic> (Phan Rang, 20 August 1922; P), and <italic>Poilane 30612</italic> (Song Cay Valley, 28 September 1940; P) – could not be examined directly, and no digital images are currently available. Their identity remains uncertain; they may correspond to <italic><tp:taxon-name><tp:taxon-name-part taxon-name-part-type="genus" reg="Middletonia">M.</tp:taxon-name-part> <tp:taxon-name-part taxon-name-part-type="species" reg="evrardii">evrardii</tp:taxon-name-part></tp:taxon-name></italic> s.str., <italic><tp:taxon-name><tp:taxon-name-part taxon-name-part-type="genus" reg="Middletonia">M.</tp:taxon-name-part> <tp:taxon-name-part taxon-name-part-type="species" reg="tiepiana">tiepiana</tp:taxon-name-part></tp:taxon-name></italic>, or another taxon distributed along the south-central Vietnam aridity gradient.</p><p>In the Thai revision of <italic><tp:taxon-name><tp:taxon-name-part taxon-name-part-type="genus" reg="Middletonia">Middletonia</tp:taxon-name-part></tp:taxon-name></italic>, <xref ref-type="bibr" rid="B10">Puglisi and Middleton (2017)</xref> treated <italic><tp:taxon-name><tp:taxon-name-part taxon-name-part-type="genus" reg="Middletonia">M.</tp:taxon-name-part> <tp:taxon-name-part taxon-name-part-type="species" reg="evrardii">evrardii</tp:taxon-name-part></tp:taxon-name></italic> as a white-flowered species from Thailand and Laos. This interpretation differs from both Pellegrin’s violet-flowered type and Xu et al.’s broader Vietnamese concept. While Puglisi &amp; Middleton acknowledged the type specimen (<italic>Evrard 1177</italic>), they did not discuss the other Vietnamese collections reassigned by <xref ref-type="bibr" rid="B20">Xu et al. (2008)</xref>. It was additionally noted by <xref ref-type="bibr" rid="B10">Puglisi and Middleton (2017)</xref> that Thai and Vietnamese plants exhibited differences in leaf shape and further material is required to resolve species limits. Until such data are available, the circumscription of <italic><tp:taxon-name><tp:taxon-name-part taxon-name-part-type="genus" reg="Middletonia">M.</tp:taxon-name-part> <tp:taxon-name-part taxon-name-part-type="species" reg="evrardii">evrardii</tp:taxon-name-part></tp:taxon-name></italic> across Indochina remains uncertain. Although flower color in <tp:taxon-name><tp:taxon-name-part taxon-name-part-type="family">Gesneriaceae</tp:taxon-name-part></tp:taxon-name> can range from white to violet or blue within a single species and may be thus of limited diagnostic value, we follow Pellegrin’s original concept based on <italic>Evrard 1177</italic> and treat the Thai white-flowered taxon as distinct, pending a comprehensive review.</p><p>As such, <italic><tp:taxon-name><tp:taxon-name-part taxon-name-part-type="genus" reg="Middletonia">M.</tp:taxon-name-part> <tp:taxon-name-part taxon-name-part-type="species" reg="evrardii">evrardii</tp:taxon-name-part></tp:taxon-name></italic> s.str. is a violet-blue-flowered species confined to humid granite habitats (Fig. <xref ref-type="fig" rid="F2">2</xref>) of the Central Highlands of Vietnam at around 800 m elevation. This interpretation is consistent with <xref ref-type="bibr" rid="B16">Vu (2017)</xref>, who did not include <italic>Hayata 738</italic>, <italic>D’Alleizette s.n.</italic>, <italic>Poilane 20888</italic> and <italic>Poilane 30612</italic> under <italic><tp:taxon-name><tp:taxon-name-part taxon-name-part-type="genus" reg="Paraboea">P.</tp:taxon-name-part> <tp:taxon-name-part taxon-name-part-type="species" reg="evrardii">evrardii</tp:taxon-name-part></tp:taxon-name></italic>.</p><p><italic><tp:taxon-name><tp:taxon-name-part taxon-name-part-type="genus" reg="Middletonia">M.</tp:taxon-name-part> <tp:taxon-name-part taxon-name-part-type="species" reg="tiepiana">tiepiana</tp:taxon-name-part></tp:taxon-name></italic> is morphologically closest to <italic><tp:taxon-name><tp:taxon-name-part taxon-name-part-type="genus" reg="Middletonia">M.</tp:taxon-name-part> <tp:taxon-name-part taxon-name-part-type="species" reg="evrardii">evrardii</tp:taxon-name-part></tp:taxon-name></italic> s.str. in habit, leaf shape, corolla color, floral structure, and twisted capsules. However, it occupies semi-arid sandstone substrates at approximately 100 m elevation. In the absence of reproductive material, <italic><tp:taxon-name><tp:taxon-name-part taxon-name-part-type="genus" reg="Middletonia">M.</tp:taxon-name-part> <tp:taxon-name-part taxon-name-part-type="species" reg="evrardii">evrardii</tp:taxon-name-part></tp:taxon-name></italic> can be distinguished from <italic><tp:taxon-name><tp:taxon-name-part taxon-name-part-type="genus" reg="Middletonia">M.</tp:taxon-name-part> <tp:taxon-name-part taxon-name-part-type="species" reg="tiepiana">tiepiana</tp:taxon-name-part></tp:taxon-name></italic> by its opposite leaves with interpetiolar ridges and glabrescent petioles. The fruits of <italic><tp:taxon-name><tp:taxon-name-part taxon-name-part-type="genus" reg="Middletonia">M.</tp:taxon-name-part> <tp:taxon-name-part taxon-name-part-type="species" reg="evrardii">evrardii</tp:taxon-name-part></tp:taxon-name></italic> are brownish-purplish while those of <italic><tp:taxon-name><tp:taxon-name-part taxon-name-part-type="genus" reg="Middletonia">M.</tp:taxon-name-part> <tp:taxon-name-part taxon-name-part-type="species" reg="tiepiana">tiepiana</tp:taxon-name-part></tp:taxon-name></italic> are green. These characters are illustrated in Fig. <xref ref-type="fig" rid="F2">2</xref>. Additional diagnostic characters are summarized in the species diagnosis.</p><p><italic><tp:taxon-name><tp:taxon-name-part taxon-name-part-type="genus" reg="Middletonia">Middletonia</tp:taxon-name-part> <tp:taxon-name-part taxon-name-part-type="species" reg="multiflora">multiflora</tp:taxon-name-part></tp:taxon-name></italic> resembles <italic><tp:taxon-name><tp:taxon-name-part taxon-name-part-type="genus" reg="Middletonia">M.</tp:taxon-name-part> <tp:taxon-name-part taxon-name-part-type="species" reg="tiepiana">tiepiana</tp:taxon-name-part></tp:taxon-name></italic> in having a short caulescent or rhizomatous habit, petiolate leaves with dense abaxial indumentum, and twisted capsules. However, it differs markedly in several traits: its leaf blades are substantially larger (up to 22 cm vs. up to 7 cm), typically arranged in a basal rosette or along an elongate rhizome, and have cuneate leaf bases with glabrescent or rarely pubescent petioles, contrasting with the seemingly opposite and tightly congested leaves with oblique bases and densely brown tomentose petioles in <italic><tp:taxon-name><tp:taxon-name-part taxon-name-part-type="genus" reg="Middletonia">M.</tp:taxon-name-part> <tp:taxon-name-part taxon-name-part-type="species" reg="tiepiana">tiepiana</tp:taxon-name-part></tp:taxon-name></italic>. The corolla of <italic><tp:taxon-name><tp:taxon-name-part taxon-name-part-type="genus" reg="Middletonia">M.</tp:taxon-name-part> <tp:taxon-name-part taxon-name-part-type="species" reg="multiflora">multiflora</tp:taxon-name-part></tp:taxon-name></italic> is white, while <italic><tp:taxon-name><tp:taxon-name-part taxon-name-part-type="genus" reg="Middletonia">M.</tp:taxon-name-part> <tp:taxon-name-part taxon-name-part-type="species" reg="tiepiana">tiepiana</tp:taxon-name-part></tp:taxon-name></italic> has a deep blue-violet corolla with a white base. Additionally, <italic><tp:taxon-name><tp:taxon-name-part taxon-name-part-type="genus" reg="Middletonia">M.</tp:taxon-name-part> <tp:taxon-name-part taxon-name-part-type="species" reg="multiflora">multiflora</tp:taxon-name-part></tp:taxon-name></italic> inhabits moist limestone up to 1300 m elevation, whereas <italic><tp:taxon-name><tp:taxon-name-part taxon-name-part-type="genus" reg="Middletonia">M.</tp:taxon-name-part> <tp:taxon-name-part taxon-name-part-type="species" reg="tiepiana">tiepiana</tp:taxon-name-part></tp:taxon-name></italic> grows on semi-arid sandstone substrates at around 100 m.</p><p><italic><tp:taxon-name><tp:taxon-name-part taxon-name-part-type="genus" reg="Middletonia">Middletonia</tp:taxon-name-part> <tp:taxon-name-part taxon-name-part-type="species" reg="tiepiana">tiepiana</tp:taxon-name-part></tp:taxon-name></italic> is also distinguished from the two blue-violet Chinese species <italic><tp:taxon-name><tp:taxon-name-part taxon-name-part-type="genus" reg="Middletonia">M.</tp:taxon-name-part> <tp:taxon-name-part taxon-name-part-type="species" reg="changjiangensis">changjiangensis</tp:taxon-name-part></tp:taxon-name></italic> and <italic><tp:taxon-name><tp:taxon-name-part taxon-name-part-type="genus" reg="Middletonia">M.</tp:taxon-name-part> <tp:taxon-name-part taxon-name-part-type="species" reg="hainanensis">hainanensis</tp:taxon-name-part></tp:taxon-name></italic>. It differs from <italic><tp:taxon-name><tp:taxon-name-part taxon-name-part-type="genus" reg="Middletonia">M.</tp:taxon-name-part> <tp:taxon-name-part taxon-name-part-type="species" reg="changjiangensis">changjiangensis</tp:taxon-name-part></tp:taxon-name></italic> in several key characters: rhizomatous habit with short stems (3–7.5 cm vs. 9–40 cm); tightly congested leaf arrangement (vs. leaves spread along the stem); compound cymose inflorescence (vs. simple cymose); longer peduncles (8–10 cm vs. 4–5 cm); deep blue-violet corolla with a white base (vs. pale blue); absence of staminodes (vs. two present); densely glandular ovary (vs. glabrous or farinose glandular); and densely glandular capsule (vs. glabrous). <italic><tp:taxon-name><tp:taxon-name-part taxon-name-part-type="genus" reg="Middletonia">Middletonia</tp:taxon-name-part> <tp:taxon-name-part taxon-name-part-type="species" reg="hainanensis">hainanensis</tp:taxon-name-part></tp:taxon-name></italic> differs from the new species in a number of key characters: its leaves are sessile oblanceolate to obovate with attenuate bases (vs. ovate to elliptic, petiolate leaves with unequal bases in <italic><tp:taxon-name><tp:taxon-name-part taxon-name-part-type="genus" reg="Middletonia">M.</tp:taxon-name-part> <tp:taxon-name-part taxon-name-part-type="species" reg="tiepiana">tiepiana</tp:taxon-name-part></tp:taxon-name></italic>), peduncles are longer (12–30 cm vs. 8–10 cm), and its reproductive structures are less densely glandular. It also occurs on limestone at ~800 m elevation, whereas <italic><tp:taxon-name><tp:taxon-name-part taxon-name-part-type="genus" reg="Middletonia">M.</tp:taxon-name-part> <tp:taxon-name-part taxon-name-part-type="species" reg="tiepiana">tiepiana</tp:taxon-name-part></tp:taxon-name></italic> grows on semi-arid sandstone substrates at ~100 m elevation.</p><p>Ecologically, <italic><tp:taxon-name><tp:taxon-name-part taxon-name-part-type="genus" reg="Middletonia">M.</tp:taxon-name-part> <tp:taxon-name-part taxon-name-part-type="species" reg="tiepiana">tiepiana</tp:taxon-name-part></tp:taxon-name></italic> is notable for its occurrence in sandstone-based soil crevices within coastal semi-arid forest – a habitat not previously associated with <italic><tp:taxon-name><tp:taxon-name-part taxon-name-part-type="genus" reg="Middletonia">Middletonia</tp:taxon-name-part></tp:taxon-name></italic>, which is typically found on moist limestone or granite substrates. This suggests a broader ecological amplitude for the genus than previously recognized and highlights the importance of underexplored habitats in revealing hidden botanical diversity. The discovery of <italic><tp:taxon-name><tp:taxon-name-part taxon-name-part-type="genus" reg="Middletonia">M.</tp:taxon-name-part> <tp:taxon-name-part taxon-name-part-type="species" reg="tiepiana">tiepiana</tp:taxon-name-part></tp:taxon-name></italic> in Nui Chua National Park further features the conservation significance of this region, recently designated as Vietnam’s 11<sup>th</sup> UNESCO Biosphere Reserve, home to a distinctive flora uniquely adapted to extreme environmental conditions (<xref ref-type="bibr" rid="B15">UNESCO 2022</xref>). Several new endemic species have recently been described from this ecosystem, including <italic><tp:taxon-name><tp:taxon-name-part taxon-name-part-type="genus" reg="Aristolochia">Aristolochia</tp:taxon-name-part> <tp:taxon-name-part taxon-name-part-type="species" reg="thotteaeformis">thotteaeformis</tp:taxon-name-part></tp:taxon-name></italic> T.V.Do &amp; Luu (<xref ref-type="bibr" rid="B5">Luu et al. 2022</xref>), <italic><tp:taxon-name><tp:taxon-name-part taxon-name-part-type="genus" reg="Balanites">Balanites</tp:taxon-name-part> <tp:taxon-name-part taxon-name-part-type="species" reg="vietnamica">vietnamica</tp:taxon-name-part></tp:taxon-name></italic> Luu, Th.Trung Nguyen &amp; T.Q.T.Nguyen (<xref ref-type="bibr" rid="B6">Nguyen et al. 2023</xref>), <italic><tp:taxon-name><tp:taxon-name-part taxon-name-part-type="genus" reg="Memecylon">Memecylon</tp:taxon-name-part> <tp:taxon-name-part taxon-name-part-type="species" reg="longipedunculatum">longipedunculatum</tp:taxon-name-part></tp:taxon-name></italic> Tagane, V.S.Dang &amp; Nuraliev (<xref ref-type="bibr" rid="B13">Tagane et al. 2025b</xref>) and <italic><tp:taxon-name><tp:taxon-name-part taxon-name-part-type="genus" reg="Wrightia">Wrightia</tp:taxon-name-part> <tp:taxon-name-part taxon-name-part-type="species" reg="nuichuaensis">nuichuaensis</tp:taxon-name-part></tp:taxon-name></italic> Tagane &amp; V.S.Dang (<xref ref-type="bibr" rid="B12">Tagane et al. 2025a</xref>).</p><p>A detailed morphological comparison among <italic><tp:taxon-name><tp:taxon-name-part taxon-name-part-type="genus" reg="Middletonia">Middletonia</tp:taxon-name-part> <tp:taxon-name-part taxon-name-part-type="species" reg="tiepiana">tiepiana</tp:taxon-name-part></tp:taxon-name></italic> and its closest congeners is presented in Table <xref ref-type="table" rid="T1">1</xref>.</p><table-wrap id="T1" position="float" orientation="portrait"><label>Table 1.</label><caption><p>Comparison of <italic><tp:taxon-name><tp:taxon-name-part taxon-name-part-type="genus" reg="Middletonia">Middletonia</tp:taxon-name-part> <tp:taxon-name-part taxon-name-part-type="species" reg="tiepiana">tiepiana</tp:taxon-name-part></tp:taxon-name></italic> with its morphologically close congeners (based on <xref ref-type="bibr" rid="B7">Pellegrin 1930</xref>; <xref ref-type="bibr" rid="B17">Wang et al. 1998</xref>; <xref ref-type="bibr" rid="B20">Xu et al. 2008</xref>; <xref ref-type="bibr" rid="B4">Li et al. 2025</xref>; and our field observations).</p></caption><table id="TID0ENLAG" rules="all"><tbody><tr><th rowspan="1" colspan="1">Character</th><th rowspan="1" colspan="1">
                    <italic>
                      <tp:taxon-name><tp:taxon-name-part taxon-name-part-type="genus" reg="Middletonia">M.</tp:taxon-name-part> <tp:taxon-name-part taxon-name-part-type="species" reg="tiepiana">tiepiana</tp:taxon-name-part></tp:taxon-name>
                    </italic>
                  </th><th rowspan="1" colspan="1">
                    <italic>
                      <tp:taxon-name><tp:taxon-name-part taxon-name-part-type="genus" reg="Middletonia">M.</tp:taxon-name-part> <tp:taxon-name-part taxon-name-part-type="species" reg="changjiangensis">changjiangensis</tp:taxon-name-part></tp:taxon-name>
                    </italic>
                  </th><th rowspan="1" colspan="1">
                    <italic>
                      <tp:taxon-name><tp:taxon-name-part taxon-name-part-type="genus" reg="Middletonia">M.</tp:taxon-name-part> <tp:taxon-name-part taxon-name-part-type="species" reg="evrardii">evrardii</tp:taxon-name-part></tp:taxon-name>
                    </italic>
                  </th><th rowspan="1" colspan="1">
                    <italic>
                      <tp:taxon-name><tp:taxon-name-part taxon-name-part-type="genus" reg="Middletonia">M.</tp:taxon-name-part> <tp:taxon-name-part taxon-name-part-type="species" reg="hainanensis">hainanensis</tp:taxon-name-part></tp:taxon-name>
                    </italic>
                  </th><th rowspan="1" colspan="1">
                    <italic>
                      <tp:taxon-name><tp:taxon-name-part taxon-name-part-type="genus" reg="Middletonia">M.</tp:taxon-name-part> <tp:taxon-name-part taxon-name-part-type="species" reg="multiflora">multiflora</tp:taxon-name-part></tp:taxon-name>
                    </italic>
                  </th></tr><tr><td rowspan="1" colspan="1">Stem</td><td rowspan="1" colspan="1">3–7.5 cm high</td><td rowspan="1" colspan="1">9–40 cm high</td><td rowspan="1" colspan="1">5–6 cm high</td><td rowspan="1" colspan="1">to 5 cm high</td><td rowspan="1" colspan="1">to 20 cm high</td></tr><tr><td rowspan="1" colspan="1">Leaves</td><td rowspan="1" colspan="1">sub-opposite, tightly congested, petiolate</td><td rowspan="1" colspan="1">opposite, arranged along stem, petiolate</td><td rowspan="1" colspan="1">opposite, arranged along stem, petiolate</td><td rowspan="1" colspan="1">tightly congested, sessile</td><td rowspan="1" colspan="1">tightly congested or arranged along stem, petiolate</td></tr><tr><td rowspan="1" colspan="1">Leaf blade</td><td rowspan="1" colspan="1">ovate to elliptic, 3.5–7 × 2.5–4 cm</td><td rowspan="1" colspan="1">elliptic to oblong, 2–7 × 1–3 cm</td><td rowspan="1" colspan="1">ovate, elliptic or oblanceolate, 5–10 × 4–7 cm</td><td rowspan="1" colspan="1">oblanceolate to obovate, 5–18 × 1.2–6 cm</td><td rowspan="1" colspan="1">elliptic to rarely ovate, 4–22 × 2.5–9 cm</td></tr><tr><td rowspan="1" colspan="1">Leaf base</td><td rowspan="1" colspan="1">obtuse, often oblique</td><td rowspan="1" colspan="1">cuneate</td><td rowspan="1" colspan="1">obtuse</td><td rowspan="1" colspan="1">gradually attenuate</td><td rowspan="1" colspan="1">cuneate, rarely slightly cordate</td></tr><tr><td rowspan="1" colspan="1">Petiole</td><td rowspan="1" colspan="1">densely brown tomentose</td><td rowspan="1" colspan="1">unknown</td><td rowspan="1" colspan="1">glabrescent</td><td rowspan="1" colspan="1">Unknown</td><td rowspan="1" colspan="1">glabrescent or rarely pubescent</td></tr><tr><td rowspan="1" colspan="1">Interpetiolar ridge</td><td rowspan="1" colspan="1">Absent</td><td rowspan="1" colspan="1">absent</td><td rowspan="1" colspan="1">present</td><td rowspan="1" colspan="1">Absent</td><td rowspan="1" colspan="1">absent</td></tr><tr><td rowspan="1" colspan="1">Inflorescence</td><td rowspan="1" colspan="1">compound cyme</td><td rowspan="1" colspan="1">simple cyme</td><td rowspan="1" colspan="1">compound cyme</td><td rowspan="1" colspan="1">compound cyme</td><td rowspan="1" colspan="1">compound cyme</td></tr><tr><td rowspan="1" colspan="1">Peduncle</td><td rowspan="1" colspan="1">8–10 cm long</td><td rowspan="1" colspan="1">4–5 cm long</td><td rowspan="1" colspan="1">15–30 cm long</td><td rowspan="1" colspan="1">12–30 cm long</td><td rowspan="1" colspan="1">3.5–22 cm long</td></tr><tr><td rowspan="1" colspan="1">Corolla color</td><td rowspan="1" colspan="1">deep blue-violet with white base</td><td rowspan="1" colspan="1">pale purple</td><td rowspan="1" colspan="1">blue-violet</td><td rowspan="1" colspan="1">bluish to deep purple</td><td rowspan="1" colspan="1">white</td></tr><tr><td rowspan="1" colspan="1">Anthers</td><td rowspan="1" colspan="1">glandular, free</td><td rowspan="1" colspan="1">glabrous, coherent</td><td rowspan="1" colspan="1">glabrous, apically convergent</td><td rowspan="1" colspan="1">glabrous, coherent</td><td rowspan="1" colspan="1">farinose, free</td></tr><tr><td rowspan="1" colspan="1">Staminodes</td><td rowspan="1" colspan="1">Absent</td><td rowspan="1" colspan="1">2</td><td rowspan="1" colspan="1">absent</td><td rowspan="1" colspan="1">absent or 1</td><td rowspan="1" colspan="1">absent</td></tr><tr><td rowspan="1" colspan="1">Ovary</td><td rowspan="1" colspan="1">densely glandular</td><td rowspan="1" colspan="1">glabrous or farinose glandular</td><td rowspan="1" colspan="1">glandular</td><td rowspan="1" colspan="1">Puberulent</td><td rowspan="1" colspan="1">farinose</td></tr><tr><td rowspan="1" colspan="1">Capsule</td><td rowspan="1" colspan="1">7.5–13 mm, glandular</td><td rowspan="1" colspan="1">8–15 mm, glabrous</td><td rowspan="1" colspan="1">15–20 mm, glandular</td><td rowspan="1" colspan="1">3–4.5 cm, glabrous</td><td rowspan="1" colspan="1">6–12 mm, farinose</td></tr><tr><td rowspan="1" colspan="1">Habitat</td><td rowspan="1" colspan="1">semi-arid sandstone-mixed soils, at ~100 m in elevation</td><td rowspan="1" colspan="1">moist limestone, at ~600 m in elevation</td><td rowspan="1" colspan="1">moist granite, at ~800 m in elevation</td><td rowspan="1" colspan="1">shady moist rocks, at ~800 m in elevation</td><td rowspan="1" colspan="1">moist limestone, 100–1300 m in elevation</td></tr><tr><td rowspan="1" colspan="1">Distribution</td><td rowspan="1" colspan="1">Southern Vietnam</td><td rowspan="1" colspan="1">Hainan (China)</td><td rowspan="1" colspan="1">Central Highlands, Vietnam</td><td rowspan="1" colspan="1">Hainan (China)</td><td rowspan="1" colspan="1">Eastern Himalaya to China and Indochina</td></tr></tbody></table></table-wrap></tp:treatment-sec><ref-list><ref id="B14"><mixed-citation xmlns:xlink="http://www.w3.org/1999/xlink" xlink:type="simple"><person-group><name name-style="western"><surname>Thai</surname><given-names>VT</given-names></name></person-group> (<year>1999</year>) <source>Tropical forest ecosystems in Vietnam.</source><publisher-name>Science and Technics Publishing House</publisher-name>, <publisher-loc>Hanoi</publisher-loc>, <size units="page">314 pp</size>. [In Vietnamese] Thiers B (continuously updated) Index Herbariorum: A global directory of public herbaria and associated staff. New York Botanical Garden’s Virtual Herbarium. <ext-link xlink:href="http://sweetgum.nybg.org/science/ih/" ext-link-type="uri" xlink:type="simple">http://sweetgum.nybg.org/science/ih/</ext-link> [accessed 19 August 2025]</mixed-citation></ref><ref id="B19"><mixed-citation xmlns:xlink="http://www.w3.org/1999/xlink" xlink:type="simple"><person-group><name name-style="western"><surname>Wikramanayake</surname><given-names>E</given-names></name><name name-style="western"><surname>Dinerstein</surname><given-names>E</given-names></name><name name-style="western"><surname>Loucks</surname><given-names>CJ</given-names></name><name name-style="western"><surname>Olson</surname><given-names>DM</given-names></name><name name-style="western"><surname>Morrison</surname><given-names>J</given-names></name><name name-style="western"><surname>Lamoreux</surname><given-names>J</given-names></name><name name-style="western"><surname>McKnight</surname><given-names>M</given-names></name><name name-style="western"><surname>Hedao</surname><given-names>P [Eds]</given-names></name></person-group> (<year>2002</year>) <source>Terrestrial ecoregions of the Indo-Pacific: a conservation assessment.</source><publisher-name>Island Press</publisher-name>, <publisher-loc>Washington, USA</publisher-loc>, <size units="page">643 pp</size>.</mixed-citation></ref><ref id="B2"><mixed-citation xmlns:xlink="http://www.w3.org/1999/xlink" xlink:type="simple">IUCN Standards and Petitions Subcommittee (<year>2024</year>) Guidelines for using the IUCN Red List categories and criteria, Version 16. International Union for Conservation of Nature, Gland, Switzerland. <ext-link xlink:href="https://www.iucnredlist.org/resources/redlistguidelines" ext-link-type="uri" xlink:type="simple">https://www.iucnredlist.org/resources/redlistguidelines</ext-link> [accessed 19 August 2025]</mixed-citation></ref><ref id="B7"><mixed-citation xmlns:xlink="http://www.w3.org/1999/xlink" xlink:type="simple"><person-group><name name-style="western"><surname>Pellegrin</surname><given-names>F</given-names></name></person-group> (<year>1930</year>) <article-title>Gesneriacées.</article-title> In: <person-group><name name-style="western"><surname>Lecomte</surname><given-names>H</given-names></name></person-group> (<role>Ed.</role>) <issue-title>Flore générale de l’Indo-Chine (Vol.</issue-title><source>4). Masson, Paris</source>, <fpage>1055</fpage>–<lpage>1080</lpage>.</mixed-citation></ref><ref id="B20"><mixed-citation xmlns:xlink="http://www.w3.org/1999/xlink" xlink:type="simple"><person-group><name name-style="western"><surname>Xu</surname><given-names>Z</given-names></name><name name-style="western"><surname>Burtt</surname><given-names>BL</given-names></name><name name-style="western"><surname>Skog</surname><given-names>LE</given-names></name><name name-style="western"><surname>Middleton</surname><given-names>DJ</given-names></name></person-group> (<year>2008</year>) <article-title>A revision of <italic><tp:taxon-name><tp:taxon-name-part taxon-name-part-type="genus">Paraboea</tp:taxon-name-part></tp:taxon-name></italic> (<tp:taxon-name><tp:taxon-name-part taxon-name-part-type="family">Gesneriaceae</tp:taxon-name-part></tp:taxon-name>).</article-title><source>Edinburgh Journal of Botany</source><volume>65</volume>(<issue>2</issue>): <fpage>161</fpage>–<lpage>347</lpage>. <ext-link xlink:href="10.1017/S0960428608005106" ext-link-type="doi" xlink:type="simple">https://doi.org/10.1017/S0960428608005106</ext-link></mixed-citation></ref><ref id="B10"><mixed-citation xmlns:xlink="http://www.w3.org/1999/xlink" xlink:type="simple"><person-group><name name-style="western"><surname>Puglisi</surname><given-names>C</given-names></name><name name-style="western"><surname>Middleton</surname><given-names>DJ</given-names></name></person-group> (<year>2017</year>) <article-title>A revision of <italic><tp:taxon-name><tp:taxon-name-part taxon-name-part-type="genus">Middletonia</tp:taxon-name-part></tp:taxon-name></italic> (<tp:taxon-name><tp:taxon-name-part taxon-name-part-type="family">Gesneriaceae</tp:taxon-name-part></tp:taxon-name>) in Thailand.</article-title><source>Gardens’ Bulletin</source><volume>69</volume>(<issue>2</issue>): <fpage>189</fpage>–<lpage>206</lpage>. <ext-link xlink:href="10.26492/gbs69(2).2017-06" ext-link-type="doi" xlink:type="simple">https://doi.org/10.26492/gbs69(2).2017-06</ext-link></mixed-citation></ref><ref id="B16"><mixed-citation xmlns:xlink="http://www.w3.org/1999/xlink" xlink:type="simple"><person-group><name name-style="western"><surname>Vu</surname><given-names>XP</given-names></name></person-group> (<year>2017</year>) <source>Flora of Vietnam 18: <tp:taxon-name><tp:taxon-name-part taxon-name-part-type="family">Gesneriaceae</tp:taxon-name-part></tp:taxon-name> Dumort.</source><publisher-name>Publishing House for Science and Technology</publisher-name>, <publisher-loc>Hanoi</publisher-loc>, <size units="page">416 pp</size>. [In Vietnamese]</mixed-citation></ref><ref id="B15"><mixed-citation xmlns:xlink="http://www.w3.org/1999/xlink" xlink:type="simple">UNESCO (<year>2022</year>) Nui Chua. <ext-link xlink:href="https://www.unesco.org/en/mab/nui-chua" ext-link-type="uri" xlink:type="simple">https://www.unesco.org/en/mab/nui-chua</ext-link> [accessed 19 August 2025]</mixed-citation></ref><ref id="B5"><mixed-citation xmlns:xlink="http://www.w3.org/1999/xlink" xlink:type="simple"><person-group><name name-style="western"><surname>Luu</surname><given-names>HT</given-names></name><name name-style="western"><surname>Nguyen</surname><given-names>TQT</given-names></name><name name-style="western"><surname>Nguyen</surname><given-names>QD</given-names></name><name name-style="western"><surname>Nguyen</surname><given-names>TT</given-names></name><name name-style="western"><surname>Do</surname><given-names>VT</given-names></name></person-group> (<year>2022</year>) <article-title><italic><tp:taxon-name><tp:taxon-name-part taxon-name-part-type="genus">Aristolochia</tp:taxon-name-part> <tp:taxon-name-part taxon-name-part-type="species">thotteaeformis</tp:taxon-name-part></tp:taxon-name></italic>, a distinct new species from southern Vietnam.</article-title><source>Phytotaxa</source><volume>547</volume>(<issue>2</issue>): <fpage>167</fpage>–<lpage>176</lpage>. <ext-link xlink:href="10.11646/phytotaxa.547.2.4" ext-link-type="doi" xlink:type="simple">https://doi.org/10.11646/phytotaxa.547.2.4</ext-link></mixed-citation></ref><ref id="B6"><mixed-citation xmlns:xlink="http://www.w3.org/1999/xlink" xlink:type="simple"><person-group><name name-style="western"><surname>Nguyen</surname><given-names>TQT</given-names></name><name name-style="western"><surname>Nguyen</surname><given-names>TT</given-names></name><name name-style="western"><surname>Luu</surname><given-names>HT</given-names></name><name name-style="western"><surname>Van Tiep</surname><given-names>Tran</given-names></name></person-group> (<year>2023</year>) <article-title><italic><tp:taxon-name><tp:taxon-name-part taxon-name-part-type="genus">Balanites</tp:taxon-name-part> <tp:taxon-name-part taxon-name-part-type="species">vietnamica</tp:taxon-name-part></tp:taxon-name></italic> (<tp:taxon-name><tp:taxon-name-part taxon-name-part-type="family">Zygophyllaceae</tp:taxon-name-part></tp:taxon-name>), a new species from Vietnam.</article-title><source>Academia Journal of Biology</source><volume>45</volume>(<issue>1</issue>): <fpage>55</fpage>–<lpage>63</lpage>. <ext-link xlink:href="10.15625/2615-9023/17706" ext-link-type="doi" xlink:type="simple">https://doi.org/10.15625/2615-9023/17706</ext-link></mixed-citation></ref><ref id="B13"><mixed-citation xmlns:xlink="http://www.w3.org/1999/xlink" xlink:type="simple"><person-group><name name-style="western"><surname>Tagane</surname><given-names>S</given-names></name><name name-style="western"><surname>Dang</surname><given-names>V-S</given-names></name><name name-style="western"><surname>Truong</surname><given-names>BV</given-names></name><name name-style="western"><surname>Nguyen</surname><given-names>QB</given-names></name><name name-style="western"><surname>Pham</surname><given-names>QT</given-names></name><name name-style="western"><surname>Nguyen</surname><given-names>TV</given-names></name><name name-style="western"><surname>Yamamoto</surname><given-names>T</given-names></name><name name-style="western"><surname>Kongxaisavath</surname><given-names>D</given-names></name><name name-style="western"><surname>Yamazaki</surname><given-names>K</given-names></name><name name-style="western"><surname>Nuraliev</surname><given-names>MS</given-names></name><name name-style="western"><surname>Fomichev</surname><given-names>C</given-names></name><name name-style="western"><surname>Souladeth</surname><given-names>P</given-names></name></person-group> (<year>2025b</year>) <article-title><italic><tp:taxon-name><tp:taxon-name-part taxon-name-part-type="genus">Memecylon</tp:taxon-name-part> <tp:taxon-name-part taxon-name-part-type="species">longipedunculatum</tp:taxon-name-part></tp:taxon-name></italic> (<tp:taxon-name><tp:taxon-name-part taxon-name-part-type="family">Melastomataceae</tp:taxon-name-part></tp:taxon-name>), a new species from coastal areas of south central Vietnam.</article-title><source>Phytotaxa</source><volume>683</volume>(<issue>1</issue>): <fpage>1</fpage>–<lpage>8</lpage>. <ext-link xlink:href="10.11646/phytotaxa.683.1.1" ext-link-type="doi" xlink:type="simple">https://doi.org/10.11646/phytotaxa.683.1.1</ext-link></mixed-citation></ref><ref id="B12"><mixed-citation xmlns:xlink="http://www.w3.org/1999/xlink" xlink:type="simple"><person-group><name name-style="western"><surname>Tagane</surname><given-names>S</given-names></name><name name-style="western"><surname>Dang</surname><given-names>VS</given-names></name><name name-style="western"><surname>Truong</surname><given-names>BV</given-names></name><name name-style="western"><surname>Nguyen</surname><given-names>QB</given-names></name><name name-style="western"><surname>Pham</surname><given-names>QT</given-names></name><name name-style="western"><surname>Nguyen</surname><given-names>TV</given-names></name><name name-style="western"><surname>Yamamoto</surname><given-names>T</given-names></name><name name-style="western"><surname>Kongxaisavath</surname><given-names>D</given-names></name><name name-style="western"><surname>Souladeth</surname><given-names>P</given-names></name></person-group> (<year>2025a</year>) <article-title><italic><tp:taxon-name><tp:taxon-name-part taxon-name-part-type="genus">Wrightia</tp:taxon-name-part> <tp:taxon-name-part taxon-name-part-type="species">nuichuaensis</tp:taxon-name-part></tp:taxon-name></italic> (<tp:taxon-name><tp:taxon-name-part taxon-name-part-type="family">Apocynaceae</tp:taxon-name-part></tp:taxon-name>), a new species from southern Vietnam.</article-title><source>Phytotaxa</source><volume>683</volume>(<issue>1</issue>): <fpage>87</fpage>–<lpage>90</lpage>. <ext-link xlink:href="10.11646/phytotaxa.683.1.10" ext-link-type="doi" xlink:type="simple">https://doi.org/10.11646/phytotaxa.683.1.10</ext-link></mixed-citation></ref><ref id="B17"><mixed-citation xmlns:xlink="http://www.w3.org/1999/xlink" xlink:type="simple"><person-group><name name-style="western"><surname>Wang</surname><given-names>WT</given-names></name><name name-style="western"><surname>Pan</surname><given-names>KY</given-names></name><name name-style="western"><surname>Li</surname><given-names>ZY</given-names></name><name name-style="western"><surname>Weitzman</surname><given-names>AL</given-names></name><name name-style="western"><surname>Skog</surname><given-names>LE</given-names></name></person-group> (<year>1998</year>) <article-title><tp:taxon-name><tp:taxon-name-part taxon-name-part-type="family">Gesneriaceae</tp:taxon-name-part></tp:taxon-name>.</article-title> In: <person-group><name name-style="western"><surname>Wu</surname><given-names>ZY</given-names></name><name name-style="western"><surname>Raven</surname><given-names>PH</given-names></name></person-group> (<role>Eds</role>) <issue-title>Flora of China (Vol.</issue-title><source>18). Science Press, Beijing, and Missouri Botanical Garden Press, St. Louis</source>, <fpage>362</fpage>–<lpage>370</lpage>.</mixed-citation></ref><ref id="B4"><mixed-citation xmlns:xlink="http://www.w3.org/1999/xlink" xlink:type="simple"><person-group><name name-style="western"><surname>Li</surname><given-names>Q-Y</given-names></name><name name-style="western"><surname>Bai</surname><given-names>X-X</given-names></name><name name-style="western"><surname>He</surname><given-names>S-T</given-names></name></person-group> (<year>2025</year>) <article-title>Two new combinations of <italic><tp:taxon-name><tp:taxon-name-part taxon-name-part-type="genus">Middletonia</tp:taxon-name-part></tp:taxon-name></italic> (<tp:taxon-name><tp:taxon-name-part taxon-name-part-type="family">Gesneriaceae</tp:taxon-name-part></tp:taxon-name>) in China.</article-title><source>PhytoKeys</source><volume>261</volume>: <fpage>33</fpage>–<lpage>43</lpage>. <ext-link xlink:href="10.3897/phytokeys.261.151963" ext-link-type="doi" xlink:type="simple">https://doi.org/10.3897/phytokeys.261.151963</ext-link></mixed-citation></ref></ref-list></tp:taxon-treatment>
